# Supplementary material for: Exome sequencing in large, multiplex bipolar disorder families from Cuba
Source: PLoS One. 2018 Oct 31;13(10):e0205895. doi: 10.1371/journal.pone.0205895 (PMC6209204; doi:10.1371/journal.pone.0205895)
Supplement: S2 Table — Association test statistics including percentile-based 95% bootstrap confidence intervals (CI) for each of the ten p-value thresholds. Because of deviations from normality, one-sided p-values were confirmed using permutation-based analyses (10,000 permutations). R2 = coefficient of determination, SE = standard error. (XLSX) [file pone.0205895.s002.xlsx]

## Sheet: PRS
Threshold	p-value	p-value (Bootstrapping)	p-value CI 95 % (lower)	p-value CI 95 % (upper)	p-value 1-sided	p-value 1-sided (Bootstrapping)	p-value 1-sided CI 95 % (lower)	p-value 1-sided CI 95 % (upper)	p-value 1-sided Permutation	R2	R2 (Bootstrapping)	R2 CI 95 % (lower)	R2 CI 95 % (upper)	Effect size	Effect size (Bootstrapping)	Effect size CI 95 % (lower)	Effect size CI 95 % (upper)	SE	SE (Bootstrapping)	SE CI 95 % (lower)	SE CI 95 % (upper)
5e-08	0.0541057	0.0539775	8.43886e-05	0.86572	0.0270529	0.0270989	5.12985e-05	0.605954	0.0293	0.151914	0.153547	0.000930099	0.49789	2.53499	2.55584	-0.810646	4.52799	1.24892	1.24808	0.707894	2.0687
1e-07	0.164738	0.151823	0.000379635	0.911759	0.0823691	0.08571	0.000166476	0.851165	0.0877	0.0821775	0.0877954	0.000381875	0.421438	2.50053	2.48439	-2.46712	5.43431	1.74249	1.74047	1.01991	2.56759
1e-06	0.158189	0.150825	0.000531483	0.91622	0.0790943	0.0815323	0.000206379	0.747971	0.081	0.0846721	0.0859175	0.000477572	0.41653	3.55638	3.51807	-2.29481	7.01478	2.43816	2.43979	1.51541	3.67152
1e-05	0.194812	0.192574	0.00228725	0.945695	0.0974062	0.0974706	0.00112933	0.721102	0.0948	0.0719554	0.072819	0.000217655	0.34609	8.32557	8.36	-3.78177	20.8871	6.23452	6.09899	4.44771	9.49032
0.0001	0.0977386	0.0987984	7.59111e-05	0.913548	0.0488693	0.0504411	2.90732e-05	0.748317	0.0492	0.114685	0.114817	0.000386826	0.486242	16.414	16.2704	-7.49947	35.6053	9.50921	9.37131	6.91272	12.8764
0.001	0.560354	0.368475	0.0640987	0.999166	0.280177	0.271077	0.00579532	0.968613	0.2851	0.0149537	0.0368448	2.05504e-07	0.146291	6.3225	6.64481	-20.7867	27.182	10.6999	10.4138	7.77552	18.9005
0.01	0.624603	0.335808	0.140571	0.999843	0.312302	0.297768	0.0136779	0.983413	0.3522	0.010583	0.0402867	1.52087e-08	0.0989611	7.86582	8.90811	-41.1562	36.1652	15.8586	15.5786	8.96456	34.9915
0.05	0.956988	0.413277	0.954693	0.999293	0.478494	0.465164	0.0259558	0.990201	0.4901	0.000129243	0.0291476	3.34145e-08	0.00017712	1.22454	1.97749	-60.0084	40.8256	22.4584	21.8764	13.6942	44.4858
0.1	0.68472	0.356522	0.198303	0.999451	0.34236	0.292704	0.0132481	0.997099	0.3658	0.00729846	0.0373933	2.0154e-08	0.0789946	10.0754	13.4875	-55.9961	58.0626	24.5014	23.8753	15.6986	48.3414
0.2	0.708816	0.349172	0.226935	0.999809	0.354408	0.302329	0.0141789	0.996615	0.371	0.00617757	0.0387646	2.25548e-09	0.0676009	10.0427	13.6148	-63.9435	64.2647	26.5602	25.866	17.1023	55.257
